# Supplementary material for: The Internal Otic Region of Oromerycids (Artiodactyla, Oromerycidae), Early Camelids (Artiodactyla, Camelidae), and the Vicuña (Artiodactyla, Camelidae), Including Notes on Intraspecific and Subadult Ontogenetic Variation
Source: Integr Org Biol. 2025 Nov 17;7(1):obaf043. doi: 10.1093/iob/obaf043 (PMC12713648; doi:10.1093/iob/obaf043)
Supplement: obaf043_Supplemental_Files [file obaf043_supplemental_files.zip]

Archive with 6 entries (6 files):
- SM 1 - Scan parameters.docx
- SM 2 - Poebrotherium and Paratylopus dental measurements.xlsx
- SM 3 - Additional images and measurement details.docx
- SM 4 - Otic region measurements.xlsx
- SM 5 - List of specimen ear ossicles.docx
- SM 6 - MorphoSource specimen DOIs.xlsx
