# Supplementary material for: The Internal Otic Region of Oromerycids (Artiodactyla, Oromerycidae), Early Camelids (Artiodactyla, Camelidae), and the Vicuña (Artiodactyla, Camelidae), Including Notes on Intraspecific and Subadult Ontogenetic Variation
Source: Integr Org Biol. 2025 Nov 17;7(1):obaf043. doi: 10.1093/iob/obaf043 (PMC12713648; doi:10.1093/iob/obaf043)
Supplement: obaf043_Supplemental_Files [file obaf043_supplemental_files.zip › SM 2 - Poebrotherium and Paratylopus dental measurements.xlsx]

## Sheet: Measurements
Taxon	Specimen	Referral Source	Measurement Source (if published)	LP2-4	RP2-4	AP2-4	LM1-3	RM1-3	AM1-3	Dental Ratio
Po. eximium	AMNH FM 632	Wortman (1898); Hay (1902)	-	29.27	29.42	29.35	39.74	39.4	39.57	0.74
Po. eximium	AMNH FM 42252	Prothero (1996)	-	24.68	-	-	40.41	40.37	40.39	0.69
Po. eximium	AMNH FM 47001	Prothero (1996)	-	21.6	21.01	21.61	30.9	31.06	30.98	0.69
Po. eximium	AMNH FM 47077	Prothero (1996)	-	27.93	28.96	28.43	36.49	37.52	37.01	0.77
Po. eximium	AMNH FM 47150	Prothero (1996)	Prothero (1996)	-	-	-	-	-	-	0.71
Po. eximium	AMNH FM 47118	Prothero (1996)	Prothero (1996)	-	-	-	-	-	-	0.78
Po. eximium	AMNH FM 47118	Prothero (1996)	-	26.47	28.13	27.3	36.59	35.4	36	0.76
Po. eximium	AMNH FM 47091	Prothero (1996)	Prothero (1996)	-	-	-	-	-	37.5	-
Po. eximium	AMNH FM 63820	Prothero (1996)	-	27.46	28.3	27.88	38.19	38.54	38.37	0.73
Po. wilsoni	ANSP 1101	Leidy (1847)	Prothero (1996)*	-	-	-	-	-	39.5	-
Po. wilsoni	AMNH FM 17358	Prothero (1996)	-	25.69	25.77	25.73	33.97	33.4	33.69	0.76
Po. wilsoni	AMNH FM 39085	Prothero (1996)	-	24.98	25.21	25.1	34.56	34.82	34.69	0.72
Po. wilsoni	AMNH FM 39085	Prothero (1996)	-	26.18**	26.35	26.27	41.27	40.72	41	0.64
Po. wilsoni	AMNH FM 42284	Prothero (1996)	Prothero (1996)	-	-	-	-	-	-	0.77
Po. wilsoni	AMNH FM 47130	Prothero (1996)	Prothero (1996)	-	-	-	-	-	35.7	0.64
Po. wilsoni	AMNH FM 47130	Prothero (1996)	-	24.6	25.28	24.94	35.13	35	35.07	0.71
Po. wilsoni	FMNH UC 465	SVR	-	-	23.98	-	34.09	33.71	33.9	0.71
Po. wilsoni	UCMP V158775	SVR	-	24.72	25.22	24.97	39.3	-	-	0.63
Pa. labiatus	AMNH FM 6520	Cope (1881); Prothero (1996)	Prothero (1996)	-	-	-	-	-	39	0.65
Pa. labiatus	AMNH FM 8954	Prothero (1996)	-	28.06	28.09	28.08	39.79	40.06	39.93	0.7
Pa. labiatus	AMNH FM 42278	Prothero (1996)	Prothero (1996)	-	-	-	-	-	37.8	-
Pa. labiatus	AMNH FM 42284	Prothero (1996)	-	26.21	26.43	26.32	38.71	37.94	38.33	0.69
Pa. labiatus	AMNH FM 47334	Prothero (1996)	-	-	-	-	36.34	37.88	37.11	-
Pa. labiatus	AMNH FM 47436	Prothero (1996)	-	-	-	-	-	41.86	-	-
Pa. labiatus	AMNH FM 4803	Prothero (1996)	-	-	-	-	38.52	36.4	37.46	-
Pa. primaevus	AMNH FM 9806	Prothero (1996)	-	26.98	27	26.99	43.64	44.77	44.21	0.61
?	FMNH PM 14560	-	-	26.8	26.64	26.72	40.42	40.54	40.48	0.66
* Juvenile specimen, lengths were measured in lateral view
**Length based on P2 alveoli
A; average; L, left; R, right
