# Supplementary material for: The Internal Otic Region of Oromerycids (Artiodactyla, Oromerycidae), Early Camelids (Artiodactyla, Camelidae), and the Vicuña (Artiodactyla, Camelidae), Including Notes on Intraspecific and Subadult Ontogenetic Variation
Source: Integr Org Biol. 2025 Nov 17;7(1):obaf043. doi: 10.1093/iob/obaf043 (PMC12713648; doi:10.1093/iob/obaf043)
Supplement: obaf043_Supplemental_Files [file obaf043_supplemental_files.zip › SM 4 - Otic region measurements.xlsx]

## Sheet: Measurements
	Eotylopus cf. E reedi (AMNH FM 47394)			Paratylopus primaevus (AMNH FM 9806)			Poebrotherium eximium (AMNH FM 42298)			Poebrotherium eximium (AMNH FM 47077)			Poebrotherium sp. (AMNH FM 147015)			Poebrotherium sp. (FMNH PM 14560)			Poebrotherium wilsoni (FMNH UC 465)			Poebrotherium wilsoni (FMNH UC 493)			Protylopus sp. (SDSNH 40812)			Protylopus cf. P. stocki (SDSNH 60369)			Stevenscamelus franki (TMM VP 40504-149)			Vicugna vicugna (UCMZ (M) 1986.307)			Vicugna vicugna (UCMZ (M) 1986.308)			Vicugna vicugna (UCMZ (M) 1986.309)			Vicugna vicugna (UCMZ (M) 1986.310)			Vicugna vicugna (UNSM ZM-16921)
	L	R	A	L	R	A	L	R	A	L	R	A	L	R	A	L	R	A	L	R	A	L	R	A	L	R	A	L	R	A	L	R	A	L	R	A	L	R	A	L	R	A	L	R	A	L	R	A
ASC W	-	5.57	-	5.704	5.84	5.772	5.6847	5.254	5.46935	6.607	6.648	6.6275	5.456	5.508	5.482	5.656	5.776	5.716	-	-	-	6.488	6.261	6.3745	4.57	4.14	4.355	4.5	4.28	4.39	-	-	-	5.782	5.717	5.7495	6.429	6.756	6.5925	6.654	6.722	6.688	6.558	6.669	6.6135	7.303	7.203	7.253
ASC H	-	5.28	-	6.612	6.47	6.541	5.517	5.16	5.3385	5.988	5.51	5.749	5.426	5.649	5.5375	5.493	5.929	5.711	-	-	-	6.15	6.375	6.2625	-	3.78	-	4.85	4.52	4.685	-	-	-	5.488	5.8	5.644	6.119	6.09	6.1045	6.759	6.975	6.867	6.704	6.822	6.763	7.116	7.166	7.141
ASC Arc	-	2.7125	-	3.079	3.0775	3.07825	2.80043	2.6035	2.70196	3.14875	3.0395	3.09413	2.7205	2.78925	2.75488	2.78725	2.92625	2.85675	-	-	-	3.1595	3.159	3.15925	-	1.98	-	2.3375	2.2	2.26875	-	-	-	2.8175	2.87925	2.84837	3.137	3.2115	3.17425	3.35325	3.42425	3.38875	3.3155	3.37275	3.34413	3.60475	3.59225	3.5985
PSC W	4.54	4.6	4.57	5.666	5.778	5.722	4.89	4.758	4.824	5.381	5.337	5.359	4.701	4.852	4.7765	4.91	4.94	4.925	-	-	-	5.768	5.632	5.7	3.55	-	-	-	3.63	-	-	-	-	4.573	4.908	4.7405	5.97	5.18	5.575	5.388	5.288	5.338	5.554	5.622	5.588	5.706	5.52	5.613
PSC H	4.58	4.47	4.525	5.166	4.911	5.0385	4.3	4.402	4.351	5.432	5.366	5.399	4.702	4.873	4.7875	4.792	4.784	4.788	-	-	-	5.433	5.59	5.5115	3.3	2.99	3.145	-	3.4	-	-	-	-	5.251	4.598	4.9245	6.203	6.546	6.3745	5.541	5.721	5.631	5.597	6.001	5.799	6.083	6.412	6.2475
PSC Arc	2.28	2.2675	2.27375	2.708	2.67225	2.69013	2.2975	2.29	2.29375	2.70325	2.67575	2.6895	2.35075	2.43125	2.391	2.4255	2.431	2.42825	-	-	-	2.80025	2.8055	2.80288	1.7125	-	-	-	1.7575	-	-	-	-	2.456	2.3765	2.41625	3.04325	2.9315	2.98738	2.73225	2.75225	2.74225	2.78775	2.90575	2.84675	2.94725	2.983	2.96513
LSC W	-	-	-	6.385	5.919	6.152	4.58	4.606	4.593	5.598	-	-	4.334	4.283	4.3085	3.329	4.345	3.837	5.21	-	-	4.779	4.985	4.882	3.56	-	-	-	-	-	-	-	-	4.729	4.395	4.562	5.79	5.205	5.4975	5.709	5.735	5.722	5.888	5.646	5.767	6.03	5.368	5.699
LSC H	-	3.67	-	4.076	4.403	4.2395	3.643	3.607	3.625	4.561	-	-	4.061	3.493	3.777	4.716	3.519	4.1175	4.928	-	-	4.548	4.46	4.504	-	2.24	-	-	2.54	-	-	-	-	3.609	3.491	3.55	4.821	5.191	5.006	4.805	5.015	4.91	4.667	5.108	4.8875	5.539	5.832	5.6855
LSC Arc	-	-	-	2.61525	2.5805	2.59787	2.05575	2.05325	2.0545	2.53975	-	-	2.09875	1.944	2.02137	2.01125	1.966	1.98862	2.5345	-	-	2.33175	2.36125	2.3465	-	-	-	-	-	-	-	-	-	2.0845	1.9715	2.028	2.65275	2.599	2.62588	2.6285	2.6875	2.658	2.63875	2.6885	2.66362	2.89225	2.8	2.84612
ASC/LSC Angle	-	81.18	-	89.349	96.888	93.1185	89.39	84.437	86.9135	86.605	-	-	86.241	86.841	86.541	82.338	82.346	82.342	-	-	-	92.5	90.539	91.5195	70.39	82.53	76.46	-	77.27	-	-	-	-	87.218	87.419	87.3185	102.948	93.688	98.318	79.9	84.494	82.197	85.827	80.19	83.0085	85.134	85.032	85.083
ASC/PSC Angle	-	88.33	-	89.307	88.267	88.787	84.094	94.202	89.148	99.771	98.791	99.281	87.102	92.711	89.9065	94.606	91.461	93.0335	-	-	-	94.3	87.877	91.0885	86.89	75.78	81.335	-	95.92	-	-	-	-	90.99	94.522	92.756	93.329	91.706	92.5175	90.9	94.686	92.793	93.036	94.039	93.5375	91.538	97.995	94.7665
PSC/LSC Angle	-	98.04	-	100.39	96.845	98.6175	89.928	90.949	90.4385	98.068	-	-	88.799	91.934	90.3665	84.604	91.923	88.2635	-	-	-	79.3	80.124	79.712	100.27	93.32	96.795	-	89.37	-	-	-	-	96.18	93.437	94.8085	95.013	89.828	92.4205	79.3	91.444	85.372	90.156	86.93	88.543	85.103	85.606	85.3545
CC H	-	3.217	-	3.244	2.969	3.1065	3.218	3.294	3.256	3.307	3.203	3.255	2.765	3.126	2.9455	3.611	3.81	3.7105	-	-	-	4.297	4.229	4.263	2.744	2.679	2.7115	3.625	2.97	3.2975	-	-	-	3.513	3.568	3.5405	3.814	4.121	3.9675	4.04	4.001	4.0205	4.47	4.267	4.3685	4.53	4.634	4.582
CC H/ASC H	-	0.60928	-	0.490623	0.458887	0.474755	0.583288	0.638372	0.609909	0.552271	0.581307	0.566789	0.509583	0.553372	0.531478	0.657382	0.642604	0.649993	-	-	-	0.698699	0.663373	0.681036	-	0.70873	-	0.747423	0.65708	0.702251	-	-	-	0.640124	0.615172	0.627648	0.623304	0.676683	0.649994	0.597722	0.57362	0.585671	0.666766	0.625476	0.646121	0.636594	0.646665	0.641629
CI Width	-	1.402	-	0.7412	-	-	1.135	0.9372	1.0361	-	1.018	-	-	1.048	-	0.6391	0.6799	0.6595	1.318	1.225	1.2715	-	1.345	1.345	-	-	-	0.6221	1.08	0.85105	-	-	-	1.447	1.184	1.3155	1.14	1.159	1.1495	0.8056	0.8582	0.8319	1.105	1.218	1.1615	0.976	0.6767	0.82635
FV Area	-	2.599	-	-	-	-	1.933	1.422	1.6775	-	1.889	-	1.849	2.393	2.121	1.608	1.724	1.666	2.017	1.797	1.907	2.048	2.441	2.2445	-	-	-	0.9106	1.323	1.1168	-	-	-	1.831	1.491	1.661	2.13	1.3	1.715	0.6498	0.6287	0.63925	2.201	1.898	2.0495	1.869	0.8469	1.35795
FV Length	3.052	2.22	2.636	-	-	-	1.906	1.468	1.687	-	2.061	-	2.065	2.065	2.065	2.051	2.089	2.07	2.111	2.054	2.0825	2.226	2.456	2.341	-	-	-	1.286	1.631	1.4585	-	-	-	2.004	1.926	1.965	2.007	1.614	1.8105	1.114	1.077	1.0955	2.088	1.954	2.021	2.079	1.596	1.8375
FV Width	-	1.385	-	-	-	-	1.057	1.12	1.0885	-	0.9949	-	0.9586	1.164	1.0613	1.031	0.976	1.0035	0.9456	0.9629	0.95425	-	1.119	-	-	-	-	0.7449	1.006	0.87545	-	-	-	1.055	0.9025	0.97875	1.809	0.952	1.3805	0.677	0.6646	0.6708	1.221	1.112	1.1665	0.9358	0.6993	0.81755
FV Ratio	-	1.60289	-	-	-	-	1.80322	1.31071	1.54984	-	2.07156	-	2.15418	1.77405	1.94573	1.98933	2.14037	2.06278	2.23245	2.13314	2.18234	-	2.19482	-	-	-	-	1.72641	1.62127	1.67384	-	-	-	1.89953	2.13407	2.00766	1.10945	1.69538	1.31148	1.64549	1.62052	1.63312	1.71007	1.75719	1.73253	2.22163	2.28228	2.24757
VF Length	2.94	2.333	2.6365	-	-	-	2.651	2.492	2.5715	-	2.342	-	3.285	3.052	3.1685	2.83	2.646	2.738	3.191	3.407	3.299	3.222	3.537	3.3795	-	-	-	1.83	1.937	1.8835	-	-	-	3.273	3.408	3.3405	3.015	2.94	2.9775	1.537	1.533	1.535	2.822	2.862	2.842	2.871	3.641	3.256
VF Width	-	1.385	-	-	-	-	1.148	1.082	1.115	-	1.259	-	1.028	1.266	1.147	1.142	1.051	1.0965	1.135	1.03	1.0825	1.49	1.224	1.357	-	-	-	0.9044	1.023	0.9637	-	-	-	1.409	1.332	1.3705	1.416	1.27	1.343	0.7908	0.7808	0.7858	1.476	1.289	1.3825	1.392	1.443	1.4175
VF Ratio	-	1.68448	-	-	-	-	2.30923	2.30314	2.30628	-	1.86021	-	3.19553	2.41074	2.76242	2.47811	2.5176	2.49704	2.81145	3.30777	3.04758	2.16242	2.88971	2.49042	-	-	-	2.02344	1.89345	1.95845	-	-	-	2.32292	2.55856	2.43743	2.12924	2.31496	2.21705	1.9436	1.96337	1.95342	1.91192	2.22033	2.0557	2.0625	2.52322	2.297
CI Width/VF Width	-	1.01227	-	-	-	-	0.988676	0.866174	0.929238	-	0.808578	-	-	0.827804	-	0.559632	0.646908	0.601459	1.16123	1.18932	1.1746	-	1.09886	-	-	-	-	0.687859	1.05572	0.883107	-	-	-	1.02697	0.888889	0.959869	0.805085	0.912598	0.85592	1.01872	1.09913	1.05867	0.748645	0.944919	0.840145	0.701149	0.468954	0.582963
SF area	-	-	-	-	-	-	-	-	-	-	-	-	-	-	-	1.247	-	-	1.43	-	-	-	1.628	-	-	-	-	-	-	-	-	-	-	-	-	-	-	-	-	-	-	-	-	-	-	1.35	-	-
Cochlea L	-	~17.5	-	>16.25	-	-	~23	~23	-	~22	~23	-	-	-	-	23.95	~25	-	33.06	28.28	30.67	30.54	-	-	-	-	-	~17.5	~17.5	-	>18	>15	-	25.57	24.75	25.16	27.57	26.54	27.055	28.72	26.54	27.63	27.38	29.72	28.55	23.82	23.41	23.615
Co aq L	2.86	2.22	2.54	4.258	4.498	4.378	3.318	3.295	3.3065	3.606	3.706	3.656	2.561	2.542	2.5515	2.523	3.296	2.9095	4.784	4.144	4.464	3.026	3.438	3.232	-	-	-	1.23	-	-	3.13	1.801	2.4655	3.097	3.411	3.254	3.676	4.708	4.192	4.163	3.588	3.8755	4.095	3.717	3.906	3.238	3.672	3.455
LSC/Co angle	31.58	33.26	32.42	42.65	-	-	39.857	33.966	36.9115	31.519	-	-	43.623	45.526	44.5745	35.846	31.505	33.6755	34.211	-	-	36.281	30.338	33.3095	17.83	15.01	16.42	16.18	-	-	-	-	-	57.352	54.139	55.7455	57.725	51.625	54.675	42.039	35.351	38.695	39.992	49.77	44.881	35.135	32.893	34.014
Cochlea W	-	5.605	-	5.519	-	-	5.3	5.899	5.5995	6.238	6.263	6.2505	-	6.027	-	5.425	5.129	5.277	6.255	6.2	6.2275	6.234	6.094	6.164	-	-	-	4.883	4.591	4.737	4.751	4.882	4.8165	7.154	6.848	7.001	7.485	7.301	7.393	7.656	7.175	7.4155	7.461	7.122	7.2915	7.465	7.427	7.446
Cochlea H	-	4.046	-	-	-	-	3.65	3.715	3.6825	4.279	4.119	4.199	-	4.259	-	3.48	3.796	3.638	3.893	3.649	3.771	3.71	3.589	3.6495	-	-	-	2.722	2.607	2.6645	3.211	3.388	3.2995	3.953	3.745	3.849	3.848	4.037	3.9425	4.052	3.819	3.9355	3.582	3.718	3.65	4.211	4.058	4.1345
Cochlear aspect ratio	-	0.721855	-	-	-	-	0.688679	0.629768	0.659224	0.685957	0.657672	0.671815	-	0.706653	-	0.641475	0.740105	0.69079	0.622382	0.588548	0.605465	0.595124	0.58894	0.592032	-	-	-	0.557444	0.56785	0.562647	0.675858	0.693978	0.684918	0.552558	0.546875	0.549717	0.514095	0.552938	0.533516	0.529258	0.532265	0.530761	0.480097	0.522044	0.50107	0.564099	0.546385	0.555242
Cochlear turns (total)	-	2,0-3,0	-	>1,50	-	-	2,5-3,5	2,5-3,6	-	2,5-3,5	2,5-3,5	-	>2,0	>2,0	-	3.36987	3.42124	3.39555	3.53979	3.33667	3.43823	3.30841	3,00-3,50	-	-	-	-	2,50-3,00	~2.50	-	>2.50	>1.50	-	2.7507	2.73541	2.74306	2.79814	2.88158	2.83986	3	3.08761	3.04381	2.91175	3.14264	3.0272	2.5	2,5-3,0	-
Cochlear turns (degrees)	-	720-1080	-	>540	-	-	900-1260	900-1261	-	900-1260	900-1260	-	>720	>720	-	1213.15	1231.64	1222.4	1274.33	1201.2	1237.76	1191.03	900-1260	-	-	-	-	900-1080	~900	-	>900	>540	-	990.252	984.749	987.5	1007.33	1037.37	1022.35	1080	1111.54	1095.77	1048.23	1131.35	1089.79	900	900-1080	-
