# Supplementary material for: The Internal Otic Region of Oromerycids (Artiodactyla, Oromerycidae), Early Camelids (Artiodactyla, Camelidae), and the Vicuña (Artiodactyla, Camelidae), Including Notes on Intraspecific and Subadult Ontogenetic Variation
Source: Integr Org Biol. 2025 Nov 17;7(1):obaf043. doi: 10.1093/iob/obaf043 (PMC12713648; doi:10.1093/iob/obaf043)
Supplement: obaf043_Supplemental_Files [file obaf043_supplemental_files.zip › SM 6 - MorphoSource specimen DOIs.xlsx]

## Sheet: Sheet1
Specimen Number	Taxon	Element	Side	DOI
amnh:fm:47394	Eotylopus cf. E. reedi	Bony Labyrinth	Left	https://doi.org/10.17602/M2/M694280
amnh:fm:47394	Eotylopus cf. E. reedi	Bony Labyrinth	Right	https://doi.org/10.17602/M2/M694254
amnh:fm:47394	Eotylopus cf. E. reedi	Cranium		https://doi.org/10.17602/M2/M575228
amnh:fm:47394	Eotylopus cf. E. reedi	Petrosal	Left	https://doi.org/10.17602/M2/M694284
amnh:fm:47394	Eotylopus cf. E. reedi	Petrosal	Right	https://doi.org/10.17602/M2/M694296
amnh:fm:9806	Paratylopus primaevus	Bony Labyrinth	Left	https://doi.org/10.17602/M2/M751659
amnh:fm:9806	Paratylopus primaevus	Bony Labyrinth	Right	https://doi.org/10.17602/M2/M751662
amnh:fm:9806	Paratylopus primaevus	Cranium		https://doi.org/10.17602/M2/M751620
amnh:fm:9806	Paratylopus primaevus	Incus	Left	https://doi.org/10.17602/M2/M756511
amnh:fm:9806	Paratylopus primaevus	Malleus	Left	https://doi.org/10.17602/M2/M756509
amnh:fm:9806	Paratylopus primaevus	Petrosal	Left	https://doi.org/10.17602/M2/M751647
amnh:fm:9806	Paratylopus primaevus	Petrosal	Right	https://doi.org/10.17602/M2/M751653
amnh:fm:42298	Poebrotherium eximium	Bony Labyrinth	Left	https://doi.org/10.17602/M2/M784103
amnh:fm:42298	Poebrotherium eximium	Bony Labyrinth	Right	https://doi.org/10.17602/M2/M694357
amnh:fm:42298	Poebrotherium eximium	Cranium		https://doi.org/10.17602/M2/M694350
amnh:fm:42298	Poebrotherium eximium	Incus	Left	https://doi.org/10.17602/M2/M755801
amnh:fm:42298	Poebrotherium eximium	Incus	Right	https://doi.org/10.17602/M2/M755803
amnh:fm:42298	Poebrotherium eximium	Malleus	Right	https://doi.org/10.17602/M2/M755813
amnh:fm:42298	Poebrotherium eximium	Petrosal	Left	https://doi.org/10.17602/M2/M784093
amnh:fm:42298	Poebrotherium eximium	Petrosal	Right	https://doi.org/10.17602/M2/M694360
amnh:fm:47077	Poebrotherium eximium	Bony Labyrinth	Left	https://doi.org/10.17602/M2/M697354
amnh:fm:47077	Poebrotherium eximium	Bony Labyrinth	Right	https://doi.org/10.17602/M2/M697357
amnh:fm:47077	Poebrotherium eximium	Cranium		https://doi.org/10.17602/M2/M694375
amnh:fm:47077	Poebrotherium eximium	Incus	Left	https://doi.org/10.17602/M2/M755771
amnh:fm:47077	Poebrotherium eximium	Incus	Right	https://doi.org/10.17602/M2/M755782
amnh:fm:47077	Poebrotherium eximium	Malleus	Right	https://doi.org/10.17602/M2/M755784
amnh:fm:47077	Poebrotherium eximium	Petrosal	Left	https://doi.org/10.17602/M2/M697360
amnh:fm:47077	Poebrotherium eximium	Petrosal	Right	https://doi.org/10.17602/M2/M697363
amnh:fm:147015	Poebrotherium sp.	Bony Labyrinth	Left	https://doi.org/10.17602/M2/M751255
amnh:fm:147015	Poebrotherium sp.	Bony Labyrinth	Right	https://doi.org/10.17602/M2/M751739
amnh:fm:147015	Poebrotherium sp.	Cranium		https://doi.org/10.17602/M2/M697686
amnh:fm:147015	Poebrotherium sp.	Incus	Left	https://doi.org/10.17602/M2/M755760
amnh:fm:147015	Poebrotherium sp.	Malleus	Left	https://doi.org/10.17602/M2/M755753
amnh:fm:147015	Poebrotherium sp.	Petrosal	Left	https://doi.org/10.17602/M2/M697754
amnh:fm:147015	Poebrotherium sp.	Petrosal	Right	https://doi.org/10.17602/M2/M697761
fmnh:pm:14560	Poebrotherium sp.	Basicranium		https://doi.org/10.17602/M2/M748280
fmnh:pm:14560	Poebrotherium sp.	Bony Labyrinth	Left	https://doi.org/10.17602/M2/M748649
fmnh:pm:14560	Poebrotherium sp.	Bony Labyrinth	Right	https://doi.org/10.17602/M2/M748653
fmnh:pm:14560	Poebrotherium sp.	Incus	Left	https://doi.org/10.17602/M2/M755817
fmnh:pm:14560	Poebrotherium sp.	Incus	Right	https://doi.org/10.17602/M2/M755820
fmnh:pm:14560	Poebrotherium sp.	Malleus	Right	https://doi.org/10.17602/M2/M755822
fmnh:pm:14560	Poebrotherium sp.	Petrosal	Left	https://doi.org/10.17602/M2/M748643
fmnh:pm:14560	Poebrotherium sp.	Petrosal	Right	https://doi.org/10.17602/M2/M748646
fmnh:pm:14560	Poebrotherium sp.	Stapes	Left	https://doi.org/10.17602/M2/M755826
fmnh:uc:465	Poebrotherium wilsoni	Bony Labyrinth	Left	https://doi.org/10.17602/M2/M749901
fmnh:uc:465	Poebrotherium wilsoni	Cranium		https://doi.org/10.17602/M2/M647883
fmnh:uc:465	Poebrotherium wilsoni	Incus	Left	https://doi.org/10.17602/M2/M755833
fmnh:uc:465	Poebrotherium wilsoni	Malleus	Left	https://doi.org/10.17602/M2/M755834
fmnh:uc:465	Poebrotherium wilsoni	Petrosal	Left	https://doi.org/10.17602/M2/M749907
fmnh:uc:465	Poebrotherium wilsoni	Petrosal	Right	https://doi.org/10.17602/M2/M749910
fmnh:uc:465	Poebrotherium wilsoni	Stapes	Left	https://doi.org/10.17602/M2/M755839
fmnh:uc:493	Poebrotherium wilsoni	Basicranium		https://doi.org/10.17602/M2/M635178
fmnh:uc:493	Poebrotherium wilsoni	Bony Labyrinth	Left	https://doi.org/10.17602/M2/M751290
fmnh:uc:493	Poebrotherium wilsoni	Bony Labyrinth	Right	https://doi.org/10.17602/M2/M751304
fmnh:uc:493	Poebrotherium wilsoni	Petrosal	Left	https://doi.org/10.17602/M2/M679743
fmnh:uc:493	Poebrotherium wilsoni	Petrosal	Right	https://doi.org/10.17602/M2/M751296
fmnh:uc:493	Poebrotherium wilsoni	Stapes	Right	https://doi.org/10.17602/M2/M755829
SDNHM:Paleo:60369	Protylopus cf. P. stocki	Bony Labyrinth	Left	https://doi.org/10.17602/M2/M692245
SDNHM:Paleo:60369	Protylopus cf. P. stocki	Bony Labyrinth	Right	https://doi.org/10.17602/M2/M692248
SDNHM:Paleo:60369	Protylopus cf. P. stocki	Cranium		https://doi.org/10.17602/M2/M691821
SDNHM:Paleo:60369	Protylopus cf. P. stocki	Petrosal	Left	https://doi.org/10.17602/M2/M692251
SDNHM:Paleo:60369	Protylopus cf. P. stocki	Petrosal	Right	https://doi.org/10.17602/M2/M692254
SDNHM:Paleo:40812	Protylopus sp.	Bony Labyrinth	Left	https://doi.org/10.17602/M2/M691844
SDNHM:Paleo:40812	Protylopus sp.	Bony Labyrinth	Right	https://doi.org/10.17602/M2/M691864
SDNHM:Paleo:40812	Protylopus sp.	Cranium		https://doi.org/10.17602/M2/M691814
SDNHM:Paleo:40812	Protylopus sp.	Petrosal	Right	https://doi.org/10.17602/M2/M691888
tmm:vpl:40504-149	Stevenscamelus franki; Poebrotherium franki	Bony Labyrinth	Left	https://doi.org/10.17602/M2/M751887
tmm:vpl:40504-149	Stevenscamelus franki; Poebrotherium franki	Bony Labyrinth	Right	https://doi.org/10.17602/M2/M751890
tmm:vpl:40504-149	Stevenscamelus franki; Poebrotherium franki	Cranium, lower jaw, vertebrae		https://doi.org/10.17602/M2/M519574
tmm:vpl:40504-149	Stevenscamelus franki; Poebrotherium franki	Incus	Right	https://doi.org/10.17602/M2/M756742
tmm:vpl:40504-149	Stevenscamelus franki; Poebrotherium franki	Malleus	Right	https://doi.org/10.17602/M2/M752526
tmm:vpl:40504-149	Stevenscamelus franki; Poebrotherium franki	Petrosal	Left	https://doi.org/10.17602/M2/M751881
tmm:vpl:40504-149	Stevenscamelus franki; Poebrotherium franki	Petrosal	Right	https://doi.org/10.17602/M2/M751884
ucmz:M:1986.307	Vicugna vicugna	Basicranium		https://doi.org/10.17602/M2/M752072
ucmz:M:1986.307	Vicugna vicugna	Bony Labyrinth	Left	https://doi.org/10.17602/M2/M752086
ucmz:M:1986.307	Vicugna vicugna	Bony Labyrinth	Right	https://doi.org/10.17602/M2/M752309
ucmz:M:1986.307	Vicugna vicugna	Petrosal	Left	https://doi.org/10.17602/M2/M752080
ucmz:M:1986.307	Vicugna vicugna	Petrosal	Right	https://doi.org/10.17602/M2/M752083
ucmz:M:1986.308	Vicugna vicugna	Basicranium		https://doi.org/10.17602/M2/M752077
ucmz:M:1986.308	Vicugna vicugna	Bony Labyrinth	Left	https://doi.org/10.17602/M2/M752331
ucmz:M:1986.308	Vicugna vicugna	Bony Labyrinth	Right	https://doi.org/10.17602/M2/M752333
ucmz:M:1986.308	Vicugna vicugna	Incus	Left	https://doi.org/10.17602/M2/M756894
ucmz:M:1986.308	Vicugna vicugna	Incus	Right	https://doi.org/10.17602/M2/M756897
ucmz:M:1986.308	Vicugna vicugna	Malleus	Left	https://doi.org/10.17602/M2/M752337
ucmz:M:1986.308	Vicugna vicugna	Malleus	Right	https://doi.org/10.17602/M2/M752339
ucmz:M:1986.308	Vicugna vicugna	Petrosal	Left	https://doi.org/10.17602/M2/M752325
ucmz:M:1986.308	Vicugna vicugna	Petrosal	Right	https://doi.org/10.17602/M2/M752328
ucmz:M:1986.308	Vicugna vicugna	Stapes	Left	https://doi.org/10.17602/M2/M756900
ucmz:M:1986.308	Vicugna vicugna	Stapes	Right	https://doi.org/10.17602/M2/M756902
ucmz:M:1986.309	Vicugna vicugna	Basicranium		https://doi.org/10.17602/M2/M752354
ucmz:M:1986.309	Vicugna vicugna	Bony Labyrinth	Left	https://doi.org/10.17602/M2/M752478
ucmz:M:1986.309	Vicugna vicugna	Bony Labyrinth	Right	https://doi.org/10.17602/M2/M752482
ucmz:M:1986.309	Vicugna vicugna	Malleus	Left	https://doi.org/10.17602/M2/M752483
ucmz:M:1986.309	Vicugna vicugna	Petrosal	Left	https://doi.org/10.17602/M2/M752453
ucmz:M:1986.309	Vicugna vicugna	Petrosal	Right	https://doi.org/10.17602/M2/M752460
ucmz:M:1986.310	Vicugna vicugna	Basicranium		https://doi.org/10.17602/M2/M752511
ucmz:M:1986.310	Vicugna vicugna	Bony Labyrinth	Left	https://doi.org/10.17602/M2/M752520
ucmz:M:1986.310	Vicugna vicugna	Bony Labyrinth	Right	https://doi.org/10.17602/M2/M752523
ucmz:M:1986.310	Vicugna vicugna	Petrosal	Left	https://doi.org/10.17602/M2/M752514
ucmz:M:1986.310	Vicugna vicugna	Petrosal	Right	https://doi.org/10.17602/M2/M752517
unsm:ZM-16921	Vicugna vicugna	Bony Labyrinth	Left	https://doi.org/10.17602/M2/M752289
unsm:ZM-16921	Vicugna vicugna	Bony Labyrinth	Right	https://doi.org/10.17602/M2/M752301
unsm:ZM-16921	Vicugna vicugna	Cranium		https://doi.org/10.17602/M2/M752283
unsm:ZM-16921	Vicugna vicugna	Incus	Left	https://doi.org/10.17602/M2/M756916
unsm:ZM-16921	Vicugna vicugna	Incus	Right	https://doi.org/10.17602/M2/M756919
unsm:ZM-16921	Vicugna vicugna	Malleus	Left	https://doi.org/10.17602/M2/M756909
unsm:ZM-16921	Vicugna vicugna	Malleus	Right	https://doi.org/10.17602/M2/M756911
unsm:ZM-16921	Vicugna vicugna	Petrosal	Left	https://doi.org/10.17602/M2/M752286
unsm:ZM-16921	Vicugna vicugna	Petrosal	Right	https://doi.org/10.17602/M2/M752292
unsm:ZM-16921	Vicugna vicugna	Stapes	Left	https://doi.org/10.17602/M2/M756923
unsm:ZM-16921	Vicugna vicugna	Stapes	Right	https://doi.org/10.17602/M2/M759017
